# Supplementary material for: Magnetic Nanoparticles with On-Site Azide and Alkyne Functionalized Polymer Coating in a Single Step through a Solvothermal Process
Source: Pharmaceutics. 2024 Sep 19;16(9):1226. doi: 10.3390/pharmaceutics16091226 (PMC11435388; doi:10.3390/pharmaceutics16091226)
Supplement: Supplementary file 1 [file pharmaceutics-16-01226-s001.zip]

Archive with 1 entries (1 files):
- pharmaceutics-3151272-supplementary.pdf
